# Supplementary material for: Profiling Complement System Components in Primary CNS Vasculitis
Source: Cells. 2021 May 8;10(5):1139. doi: 10.3390/cells10051139 (PMC8150982; doi:10.3390/cells10051139)
Supplement: Supplementary file 1 [file cells-10-01139-s001.zip]

Archive with 1 entries (1 files):
- cells-1180911-supplementary.pdf
